# Supplementary material for: ‘The Reports of My Death Are Greatly Exaggerated’—Evaluating the Effect of Necrosis on MGMT Promoter Methylation Testing in High-Grade Glioma
Source: Cancers (Basel). 2024 May 16;16(10):1906. doi: 10.3390/cancers16101906 (PMC11120496; doi:10.3390/cancers16101906)
Supplement: Supplementary file 1 [file cancers-16-01906-s001.zip]

Archive with 1 entries (1 files):
- Supplementary Table S1_Cohort characteristics.xlsx
