# Supplementary material for: ‘The Reports of My Death Are Greatly Exaggerated’—Evaluating the Effect of Necrosis on MGMT Promoter Methylation Testing in High-Grade Glioma
Source: Cancers (Basel). 2024 May 16;16(10):1906. doi: 10.3390/cancers16101906 (PMC11120496; doi:10.3390/cancers16101906)
Supplement: Supplementary file 1 [file cancers-16-01906-s001.zip › Supplementary Table S1_Cohort characteristics.xlsx]

## Sheet: Sheet1
					CLINICAL INTERVENTIONS				SURVIVAL DATA					HIGHEST VIABILITY TUMOUR (VT) BLOCK				HIGHEST NECROSIS TUMOUR (NT) BLOCK				FIGURES
Master Record Number	Diagnosis	Occurence	Gender	Age at Surgery	Extent of resection (neurosurgical estimate)	Completed Radiotherapy (RT)?	Completed concurrent chemotherapy?	No. cycles of frontline adjuvant chemotherapy?	Tumour Progression? No=0, Yes=1, Not available/applicable=2	Progression-free survival (months)	Vital Status; alive=0, dead=1, lost=2	Cause of Death	Overall Survival (months)	Cellularity % VT block	Necrosis % VT block	Methylation % VT block	MGMTp status VT block	Cellularity % NT block	Necrosis % NT block	Methylation % NT block	MGMTp status NT block	Primary HGG specimen number (FIG-2)	Recurrence HGG specimen number (FIG-3)	Matched HGG specimen number (FIG-5)
1	Glioblastoma, IDH-wildtype, CNS WHO grade 4	Primary	Male	43.4548	Gross total resection (90-100%)	60Gy	Yes	12	1	12.3	1	Glioblastoma	26.3	90	60	34.3	Methylated	90	80	Unmethylated	5.5	1
25	Glioblastoma, IDH-wildtype, CNS WHO grade 4	Recurrence	Male	65.2521	Gross total resection (90-100%)	60Gy	Yes	4	1	10.9	1	Glioblastoma	29.8	90	0	4	Unmethylated	90	10	Unmethylated	4.5		1
31	Glioblastoma, IDH-wildtype, CNS WHO grade 4	Primary	Female	49	Gross total resection (90-100%)	60Gy	Yes	1	1	2.3	1	Glioblastoma	10.7	80	10	3.5	Unmethylated	80	40	Unmethylated	4	2		1
31	Glioblastoma, IDH-wildtype, CNS WHO grade 4	Recurrence	Female	49	Gross total resection (90-100%)	as above								80	30	4.25	Unmethylated	80	60	Unmethylated	3.5		2	1
33	Glioblastoma, IDH-wildtype, CNS WHO grade 4	Recurrence	Female	76.0329	Gross total resection (90-100%)	60Gy	Yes	5	1	7.8	1	Glioblastoma	20.4	90	20	2.8	Unmethylated	90	50	Unmethylated	6.5		3
43	Diffuse hemispheric glioma, H3 G34-mutant	Primary	Male	31.4027	Gross total resection (90-100%)	60Gy	Yes	12	1	14.2	1	Glioblastoma	19.7	95	0	18.5	Methylated	90	30	Methylated	64.8	3
47	Glioblastoma, IDH-wildtype, CNS WHO grade 4	Recurrence	Male	37.7671	Gross total resection (90-100%)	60Gy	Yes	6	1	16.8	1	Glioblastoma	28.2	90	50	19.5	Methylated	90	70	Methylated	24.5		4	17
47	Glioblastoma, IDH-wildtype, CNS WHO grade 4	Recurrence	Male	37.2493	Gross total resection (90-100%)	as above								90	0	5.25	Unmethylated	90	60	Methylated	40.3		5	17
51	Glioblastoma, IDH-wildtype, CNS WHO grade 4	Primary	Male	72.337	Gross total resection (90-100%)	40Gy	Yes	2	1	12.6	1	Glioblastoma	22.5	90	0	37.5	Methylated	90	50	Methylated	69	4
53	Glioblastoma, IDH-wildtype, CNS WHO grade 4	Primary	Female	41.9425	Gross total resection (90-100%)	60Gy	Yes	9	1	26.8	1	Glioblastoma	36.3	75	0	5.5	Unmethylated	90	30	Unmethylated	3	5		2
53	Glioblastoma, IDH-wildtype, CNS WHO grade 4	Recurrence	Female	42.4192	Gross total resection (90-100%)	as above								70	30	2.5	Unmethylated	80	70	Unmethylated	3.3		6	2
57	Glioblastoma, IDH-wildtype, CNS WHO grade 4	Primary	Male	71.4493	Gross total resection (90-100%)	40Gy	Yes	3	1	2.6	1	Glioblastoma	9.2	90	0	34.5	Methylated	95	10	Methylated	40.8	6		3
57	Glioblastoma, IDH-wildtype, CNS WHO grade 4	Recurrence	Male	71.5205	Gross total resection (90-100%)	as above								90	70	20.3	Methylated	90	80	Unmethylated	7		7	3
58	Glioblastoma, IDH-wildtype, CNS WHO grade 4	Primary	Female	76.7178	Gross total resection (90-100%)	40Gy	No	4	1	4.2	1	Glioblastoma	19.4	80	0	16.8	Methylated	90	60	Methylated	18.5	7
61	Glioblastoma, IDH-wildtype, CNS WHO grade 4	Primary	Male	45.2164	Gross total resection (90-100%)	60Gy	Yes	4	1	3	1	Glioblastoma	17.3	80	5	0.033	Unmethylated	70	60	Unmethylated	0.023	8		4
61	Glioblastoma, IDH-wildtype, CNS WHO grade 4	Recurrence	Male	45.7699	Gross total resection (90-100%)	as above								90	0	0.0325	Unmethylated	90	30	Unmethylated	0.048		8	4
62	Glioblastoma, IDH-wildtype, CNS WHO grade 4	Recurrence	Male	45.5726	Gross total resection (90-100%)	60Gy	Yes	6	1	35.4	1	Glioblastoma	59.1	70	0	2.5	Unmethylated	80	10	Unmethylated	3		9	18
62	Glioblastoma, IDH-wildtype, CNS WHO grade 4	Recurrence	Male	46.2219	Sub-total resection (50-90%)	as above								90	0	4	Unmethylated	80	10	Unmethylated	2.5		10	18
66	Glioblastoma, IDH-wildtype, CNS WHO grade 4	Primary	Female	73.6082	Sub-total resection (50-90%)	60Gy	Yes	6	1	18.3	1	Glioblastoma	23.7	80	0	9.8	Borderline	90	10	Borderline	10.5	9		5
66	Glioblastoma, IDH-wildtype, CNS WHO grade 4	Recurrence	Female	75.1342	Sub-total resection (50-90%)	as above								90	0	3	Unmethylated	70	50	Unmethylated	2.3		11	5
75	Glioblastoma, IDH-wildtype, CNS WHO grade 4	Primary	Male	58.5753	Gross total resection (90-100%)	60Gy	Yes		1	29	1	Glioblastoma	31.4	90	0	34.5	Methylated	90	40	Methylated	44.8	10
77	Glioblastoma, IDH-wildtype, CNS WHO grade 4	Primary	Male	65.8932	Gross total resection (90-100%)	60Gy	Yes	12	1	29.2	1	Glioblastoma	57.1	90	0	50.8	Methylated							6
77	Glioblastoma, IDH-wildtype, CNS WHO grade 4	Recurrence	Male	69.8247	Sub-total resection (50-90%)	as above								85	0	83	Methylated	90	30	Methylated	71.5		12	6
81	Glioblastoma, IDH-wildtype, CNS WHO grade 4	Primary	Male	35.6384	Gross total resection (90-100%)	60Gy	Yes	5	1	17.6	1	Glioblastoma	28.3	75	0	28	Methylated	90	50	Methylated	20	11		7
81	Glioblastoma, IDH-wildtype, CNS WHO grade 4	Recurrence	Male	37.1068	Gross total resection (90-100%)	as above								90	0	5.5	Unmethylated	90	70	Unmethylated	3.8		13	7
87	Glioblastoma, IDH-wildtype, CNS WHO grade 4	Primary	Female	55.6329	Gross total resection (90-100%)	60Gy	No	0	1	10.4	1	Glioblastoma	16.4	80	0	76.8	Methylated	80	20	Methylated	56.3	12		8
87	Glioblastoma, IDH-wildtype, CNS WHO grade 4	Recurrence	Female	56.5726	Gross total resection (90-100%)	as above								90	10	77	Methylated	90	30	Methylated	73.5		14	8
93	Glioblastoma, IDH-wildtype, CNS WHO grade 4	Primary	Male	68.3479	Gross total resection (90-100%)	60Gy	Yes	6	1	16.4	1	Glioblastoma	26.9	90	0	14.75	Methylated	90	40	Methylated	52.8	13
95	Glioblastoma, IDH-wildtype, CNS WHO grade 4	Primary	Male	46.5726	Gross total resection (90-100%)	60Gy	Yes	4	1	6.3	0	Glioblastoma	55.2	70	0	30.5	Methylated	90	10	Methylated	21.5	14		9
95	Glioblastoma, IDH-wildtype, CNS WHO grade 4	Recurrence	Male	51	Gross total resection (90-100%)	as above								80	10	35.8	Methylated	80	20	Methylated	33.3		15	9
108	Glioblastoma, IDH-wildtype, CNS WHO grade 4	Primary	Male	74.4438	Sub-total resection (50-90%)	40Gy	Yes	0	2		1	Glioblastoma	6.3	80	0	4	Unmethylated	90	50	Unmethylated	4	15
109	Astrocytoma, IDH-mutant, CNS WHO grade 4	Recurrence	Male	33.4849	Sub-total resection (50-90%)	nk	nk	nk	2		2			90	0	45	Methylated	90	10	Borderline	9		16
124	Glioblastoma, IDH-wildtype, CNS WHO grade 4	Primary	Male	79.1781	Biopsy (< 10%)	40Gy	Yes	0	2		2	Glioblastoma	4.8	60	0	10.75	Borderline	60	10	Methylated	13.8	16
126	Glioblastoma, IDH-wildtype, CNS WHO grade 4	Primary	Male	69.5671	Gross total resection (90-100%)	60Gy	Yes	4	2		2			80	20	77	Methylated	90	40	Methylated	43	17
127	Glioblastoma, IDH-wildtype, CNS WHO grade 4	Primary	Male	35.2822	Gross total resection (90-100%)	60Gy	Yes	6	1	24.9	1	Glioblastoma	37.8	80	0	64	Methylated	90	10	Methylated	72	18
130	Glioblastoma, IDH-wildtype, CNS WHO grade 4	Primary	Female	55.0411	Partial resection (10-50%)	Nil	No	0	2		1	Glioblastoma	6.1	80	0	16.5	Methylated	90	20	Methylated	19.3	19
131	Glioblastoma, IDH-wildtype, CNS WHO grade 4	Primary	Male	65.7178	Gross total resection (90-100%)	60Gy	Yes	6	1	7.8	1	Glioblastoma	14	90	0	4	Unmethylated	90	5	Unmethylated	4	20
173	Glioblastoma, IDH-wildtype, CNS WHO grade 4	Primary	Female	73.6329	Sub-total resection (50-90%)	40Gy	Yes	6	1	21.7	1	Glioblastoma	31.4	60	20	11.3	Borderline	90	90	Borderline	9.3	21
182	Glioblastoma, IDH-wildtype, CNS WHO grade 4	Primary	Male	68.7534	Gross total resection (90-100%)	nk	nk	nk	2		1	Glioblastoma	48.3	70	0	36.8	Methylated	90	40	Methylated	24	22
204	Glioblastoma, IDH-wildtype, CNS WHO grade 4	Primary	Male	56.2301	Gross total resection (90-100%)	60Gy	Yes	4	1	16.2	1	Glioblastoma	26.5	90	0	58.3	Methylated	90	50	Methylated	42	23		10
204	Glioblastoma, IDH-wildtype, CNS WHO grade 4	Recurrence	Male	58.3288	Gross total resection (90-100%)	as above								80	0	55.3	Methylated	90	20	Unmethylated	6.3		17	10
626	Glioblastoma, IDH-wildtype, CNS WHO grade 4	Primary	Male	68.0164	Gross total resection (90-100%)	60Gy	Yes	6	2		0			70	0	53	Methylated	90	60	Methylated	44.8	24
699	Glioblastoma, IDH-wildtype, CNS WHO grade 4	Primary	Female	73.8822	Gross total resection (90-100%)	40Gy	Yes	6	2		0			90	0	15.3	Methylated	80	10	Borderline	8.3	25
739	Glioblastoma, IDH-wildtype, CNS WHO grade 4	Primary	Female	62.8685	Sub-total resection (50-90%)	60Gy	No	0	1	3.4	1	Glioblastoma	27.4	90	0	44.8	Methylated	90	70	Methylated	53	26
743	Glioblastoma, IDH-wildtype, CNS WHO grade 4	Primary	Female	36.6247	Gross total resection (90-100%)	60Gy	Yes	1	1	2.4	1	Glioblastoma	19.5	90	0	4	Unmethylated	90	90	Unmethylated	3.3	27		11
743	Glioblastoma, IDH-wildtype, CNS WHO grade 4	Recurrence	Female	37.1918	Sub-total resection (50-90%)	as above								70	0	5.8	Unmethylated	80	10	Unmethylated	2.8		18	11
768	Glioblastoma, IDH-wildtype, CNS WHO grade 4	Recurrence	Female	53.1973	Gross total resection (90-100%)	60Gy	Yes	6	1	30.1	1	Glioblastoma	69.3	80	0	54.75	Methylated							19
768	Glioblastoma, IDH-wildtype, CNS WHO grade 4	Recurrence	Female	54.4027	Gross total resection (90-100%)	as above								80	0	60	Methylated							19
768	Glioblastoma, IDH-wildtype, CNS WHO grade 4	Recurrence	Female	54.6685	Gross total resection (90-100%)	as above								70	0	30.8	Methylated	90	10	Methylated	52.3		19	19
769	Glioblastoma, IDH-wildtype, CNS WHO grade 4	Primary	Male	61.2712	Gross total resection (90-100%)	Nil	No	0	1	7.9	1	Glioblastoma	12.5	90	0	41	Methylated	90	10	Methylated	44.8	28
774	Glioblastoma, IDH-wildtype, CNS WHO grade 4	Primary	Male	54.4849	Gross total resection (90-100%)	60Gy	Yes	6	1	5.7	1	Glioblastoma	34.6	80	0	12.5	Borderline	90	50	Borderline	12.5	29
778	Glioblastoma, IDH-wildtype, CNS WHO grade 4	Primary	Female	67.6904	Gross total resection (90-100%)	60Gy	Yes	6	1	29	1	Glioblastoma	52.3	70	0	62	Methylated	90	90					16
778	Glioblastoma, IDH-wildtype, CNS WHO grade 4	Recurrence	Female	70.2767	Gross total resection (90-100%)	as above								80	0	6	Unmethylated	90	5	Methylated	23		20	16
778	Glioblastoma, IDH-wildtype, CNS WHO grade 4	Recurrence	Female	71.0384	Gross total resection (90-100%)	as above								50	0	30	Methylated							16
780	Glioblastoma, IDH-wildtype, CNS WHO grade 4	Primary	Female	52.8493	Gross total resection (90-100%)	60Gy	Yes	6	1	35	0			80	0	14.5	Methylated	90	50	Borderline	10.3	30		12
780	Glioblastoma, IDH-wildtype, CNS WHO grade 4	Recurrence	Female	56	Biopsy (< 10%)	as above								90	0	29.75	Methylated	90	10	Methylated	36		21	12
783	Diffuse astrocytic glioma, histological grade 3, TERTp mut	Primary	Male	61.1644	Biopsy (< 10%)	Nil	No	0	2		1	Glioblastoma	0.3	70	0	32.3	Methylated	70	0	Methylated	26
805	Glioblastoma, IDH-wildtype, CNS WHO grade 4	Primary	Male	60.3397	Sub-total resection (50-90%)	Nil	No	0	2		1	Glioblastoma	4.1	60	0	56.3	Methylated	80	50	Methylated	62.8	31
821	Diffuse astrocytic glioma, histological grade 3, TERTp mut	Primary	Male	47.5096	Gross total resection (90-100%)	60Gy	Yes	6	1	1	1	Glioblastoma	22.8	90	0	14.75	Methylated	90	0	Unmethylated	2
822	Glioblastoma, IDH-wildtype, CNS WHO grade 4	Primary	Female	60.6192	Gross total resection (90-100%)	60Gy	Yes	12	1	13	1	Glioblastoma	19.8	90	0	13.5	Methylated	90	70	Borderline	9.3	32
827	Glioblastoma, IDH-wildtype, CNS WHO grade 4	Primary	Male	49.9123	Gross total resection (90-100%)	60Gy	Yes	7	1	18.1	1	Glioblastoma	24.1	70	10	38.5	Methylated	70	10	Methylated	41.8	33
836	Diffuse astrocytic glioma, histological grade 3, TERTp mut	Primary	Female	57.6849	Gross total resection (90-100%)	60Gy	Yes	1	1	5.8	0			80	0	32.5	Methylated	90	0	Methylated	46.3			13
836	Glioblastoma, IDH-wildtype, CNS WHO grade 4	Recurrence	Female	58.2	Gross total resection (90-100%)	as above								60	0	21.3	Methylated	90	10	Methylated	29		22	13
854	Glioblastoma, IDH-wildtype, CNS WHO grade 4	Primary	Male	72.2932	Gross total resection (90-100%)	Nil	No	0	2		1	Suicide	1.9	80	0	32.5	Methylated	90	5	Methylated	26	34
855	Glioblastoma, IDH-wildtype, CNS WHO grade 4	Primary	Male	56.0822	Gross total resection (90-100%)	60Gy	Yes	5	1	7.2	1	Glioblastoma	11.8	70	0	22.5	Methylated	90	5	Borderline	10.8	35
906	Glioblastoma, IDH-wildtype, CNS WHO grade 4	Primary	Male	43.5205	Gross total resection (90-100%)	60Gy	Yes	3	1	6.2	0			90	0	31.5	Methylated	90	20	Methylated	20.5	36		14
906	Glioblastoma, IDH-wildtype, CNS WHO grade 4	Recurrence	Male	44.0603	Gross total resection (90-100%)	as above								90	0	21.5	Methylated	90	5	Methylated	26.8		23	14
1001	Glioblastoma, IDH-wildtype, CNS WHO grade 4	Primary	Female	76.5096	Gross total resection (90-100%)	60Gy	Yes	0	1	16.4	1	Glioblastoma	19.6	90	0	36.5	Methylated	90	20	Methylated	45.8	37
1003	Glioblastoma, IDH-wildtype, CNS WHO grade 4	Primary	Male	56.3562	Gross total resection (90-100%)	60Gy	Yes	6	2		2			90	20	11	Borderline	90	50	Unmethylated	2.5	38
1006	Glioblastoma, IDH-wildtype, CNS WHO grade 4	Primary	Female	63.9315	Gross total resection (90-100%)	60Gy	Yes	0	1	2.9	1	Glioblastoma	8.9	80	0	26.5	Methylated	80	10	Methylated	26.8	39
1040	Glioblastoma, IDH-wildtype, CNS WHO grade 4	Primary	Male	69.3425	Gross total resection (90-100%)	40Gy	Yes	0	2		1	Glioblastoma	2.4	80	10	64.5	Methylated	90	20	Methylated	53.8	40
1046	Glioblastoma, IDH-wildtype, CNS WHO grade 4	Primary	Female	56.1644	Gross total resection (90-100%)	60Gy	Yes	21	0		0			70	0	23	Methylated	80	10	Methylated	28	41
1048	Glioblastoma, IDH-wildtype, CNS WHO grade 4	Primary	Male	85.4466	Gross total resection (90-100%)	40Gy	Yes	2	2		1	Glioblastoma	7.4	80	0	55.3	Methylated	90	10	Methylated	57	42
1049	Diffuse astrocytic glioma, histological grade 3, TERTp mut	Primary	Male	54	Gross total resection (90-100%)	60Gy	Yes	6	1	20.6	0			90	0	3.3	Unmethylated							15
1049	Glioblastoma, IDH-wildtype, CNS WHO grade 4	Recurrence	Male	55	Gross total resection (90-100%)	as above								70	0	3	Unmethylated							15
1052	Glioblastoma, IDH-wildtype, CNS WHO grade 4	Primary	Female	75.3068	Biopsy (< 10%)	Nil	No	0	2		1	Glioblastoma	4.4	90	0	92.5	Methylated	80	20	Methylated	46.5	43
1056	Glioblastoma, IDH-wildtype, CNS WHO grade 4	Primary	Male	69.2575	Biopsy (< 10%)	Nil	No	0	2		1	Glioblastoma	2.5	90	0	25	Methylated	80	60	Methylated	24.8	44
1060	Glioblastoma, IDH-wildtype, CNS WHO grade 4	Primary	Male	38.0767	Sub-total resection (50-90%)	60Gy	Yes	8	0		0			90	0	22.3	Methylated	90	20	Methylated	14.5	45
1075	Glioblastoma, IDH-wildtype, CNS WHO grade 4	Primary	Female	67.9315	Biopsy (< 10%)	40Gy	No	0	2		1	Glioblastoma	7.2	80	0	31	Methylated	90	20	Methylated	20.5	46
1078	Glioblastoma, IDH-wildtype, CNS WHO grade 4	Primary	Male	61.0658	Gross total resection (90-100%)	Nil	No	0	2		1	Glioblastoma	1.8	90	20	91	Methylated	90	30	Methylated	83.8	47
1084	Astrocytoma, IDH-mutant, CNS WHO grade 4	Primary	Male	37.9151	Gross total resection (90-100%)	60Gy	Yes	6	0		0			70	0	14	Borderline	90	30	Unmethylated	4	48
1090	Glioblastoma, IDH-wildtype, CNS WHO grade 4	Primary	Female	55.4849	Gross total resection (90-100%)	60Gy	Yes	6	0		0			90	0	48	Methylated	90	30	Methylated	42.3	49
1095	Glioblastoma, IDH-wildtype, CNS WHO grade 4	Primary	Male	86.1342	Gross total resection (90-100%)	Nil	No	0	2		1	Glioblastoma	1.7	80	10	41.8	Methylated	80	20	Methylated	37	50
1098	Glioblastoma, IDH-wildtype, CNS WHO grade 4	Primary	Female	58.3068	Gross total resection (90-100%)	60Gy	Yes	4	0		0			90	30	14	Methylated	90	60	Methylated	15.3	51
1100	Glioblastoma, IDH-wildtype, CNS WHO grade 4	Primary	Female	67.1096	Gross total resection (90-100%)	nk	nk	nk	2		2			80	0	86	Methylated	90	10	Methylated	81.3	52
